# Supplementary material for: Calibrating and documenting host-switching and evolution of incompatibility loci for two closely related Wolbachia clades
Source: bioRxiv. 2026 Feb 14:2026.02.13.705778. Preprint. [Version 1] doi: 10.64898/2026.02.13.705778 (PMC12919009; doi:10.64898/2026.02.13.705778)
Supplement: Supplement 2 [file media-2.zip]

Archive with 17 entries (17 files):
- TableS16_cifA_sr_distance_table.xlsx
- TableS13_codeml_LRT_table.xlsx
- TableS8_CI_refs_table.xlsx
- TableS1_genome_quality_table_FINAL.xlsx
- TableS9_wo_cif_summary_table.xlsx
- TableS15_IS_flanking_cifs_table.xlsx
- TableS2_gcf_table.xlsx
- TableS3_astral_quartet_table.xlsx
- TableS17_cifB_sr_distance_table.xlsx
- TableS10_cif_similarity_table.xlsx
- TableS14_sites_BEB_supported.xlsx
- TableS11_codeml_pairwise_omega_table.xlsx
- TableS6_wMel_genomes_top_20_genes_table.xlsx
- TableS12_codeml_models_table.xlsx
- TableS4_loci_supporting_C_table.txt
- TableS5_52_geneloc_table.xlsx
- TableS7_wsp_diffs_table.xlsx
