# Supplementary material for: Calibrating and documenting host-switching and evolution of incompatibility loci for two closely related Wolbachia clades
Source: bioRxiv. 2026 Feb 14:2026.02.13.705778. Preprint. [Version 1] doi: 10.64898/2026.02.13.705778 (PMC12919009; doi:10.64898/2026.02.13.705778)
Supplement: Supplement 2 [file media-2.zip › TableS3_astral_quartet_table.xlsx]

## Sheet: Sheet1
Node	q1	q2	q3
(wTri,wRi)	0.972	0.012	0.016
(wAu,wMel)	0.929	0.037	0.036
(wBarb,wBic)	0.477	0.264	0.259
(wHa,(wTri,wRi)) AND ((wAu,wMel),(wBic,wBarb))	0.437	0.312	0.251
