# Supplementary material for: Calibrating and documenting host-switching and evolution of incompatibility loci for two closely related Wolbachia clades
Source: bioRxiv. 2026 Feb 14:2026.02.13.705778. Preprint. [Version 1] doi: 10.64898/2026.02.13.705778 (PMC12919009; doi:10.64898/2026.02.13.705778)
Supplement: Supplement 2 [file media-2.zip › TableS4_loci_supporting_C_table.txt]

Consensus	14
A1	6
A2	5
A3	4
A4	4
A5	4
A6	3
A7	2
A8	2
A9	2
A10	1
A11	1
A12	2
A13	1
A14	1
