# Supplementary material for: Calibrating and documenting host-switching and evolution of incompatibility loci for two closely related Wolbachia clades
Source: bioRxiv. 2026 Feb 14:2026.02.13.705778. Preprint. [Version 1] doi: 10.64898/2026.02.13.705778 (PMC12919009; doi:10.64898/2026.02.13.705778)
Supplement: Supplement 2 [file media-2.zip › TableS7_wsp_diffs_table.xlsx]

## Sheet: Atab_wsp_diffs
	Atab1	Atab2	Atab3	wRi	wMel
Atab1	0
Atab2	60	0
Atab3	93	93	0
wRi	80	67	68	0
wMel	64	4	91	67	0
